# Supplementary material for: Autonomic Receptor Autoantibodies in Complex Regional Pain Syndrome and Other Chronic Pain Conditions: A Cross-Sectional Analysis
Source: Biomedicines. 2026 Apr 21;14(4):945. doi: 10.3390/biomedicines14040945 (PMC13113101; doi:10.3390/biomedicines14040945)
Supplement: Supplementary file 1 [file biomedicines-14-00945-s001.zip]

Archive with 1 entries (1 files):
- biomedicines-4254769-supplementary.pdf
